# Supplementary material for: Flexible Spline Models for Blinded Sample Size Reestimation in Event‐Driven Clinical Trials
Source: Pharm Stat. 2024 Dec 11;24(2):e2459. doi: 10.1002/pst.2459 (PMC11893375; doi:10.1002/pst.2459)
Supplement: Supplementary file 2 — Data D2 Supporting Information. [file PST-24-0-s001.R]

#########################################################################
### Example code: Flexible BSSR using the Royston-Parmar spline model ###
#########################################################################

### Load example dataset
load("2024_08_06_example_dataset.RData")

# Load package to fit Royston-Parmar spline model
library(flexsurv)

###-------------------------------------------------------------------------
### Input

### Data

head(dt) # Interim analysis dataset, containing pooled follow-up times, event indicators and censoring indicators
head(dt$time) # Vector of follow-up times (t^int)
head(dt$status) # Vector of event indicators at interim analysis (delta^int)
head(dt$status_G)  # vector of censoring indicators at interim analysis (zeta^int) (loss to follow-up)
r_l # Vector of recruitment numbers per time unit (Observed and predicted)


### Trial features

d # Necessary number of events
R # Planned length of recruitment period (May be increased if necessary)
L # Planned overall study length (Fixed in event-driven design)


###-------------------------------------------------------------------------
### Procedure

###-----
### 1) Fit the Royston-Parmar spline model for the time-to-event process to 
### to obtain an estimate f(t)

# Select the number of knots for time-to-event model
m <- 1 # Here: 1-knot model

# Fit Royston-parmar model 
royston <- flexsurvspline(Surv(time, status) ~ 1, data = dt,
                           k = m, # Number of internal knots
                           scale = "hazard") # PH spline model

# Retrieve relevant output from flexsurvreg object
gamma <- royston$coefficients # gamma coefficients
knot_locations <- royston$knots # location of knots

# f(t) prediction function (for numerical integration)
predict_f <- function(x){
  y <-  dsurvspline(x = x,
                    gamma = gamma,
                    knots = knot_locations,
                    scale = "hazard")
  return(y)
}


###-----
### 2) Fit the Royston-Parmar spline model for the time-to-censoring process to 
### to obtain an estimate G(t)

# Select the number of knots for time-to-censoring model
m_G <- 1 # Here: 1-knot model

# Fit Royston-parmar model 
royston_G <- flexsurvspline(Surv(time, status_G) ~ 1, data = dt,
                            k = m_G, # number of internal knots
                            scale = "hazard")

# Retrieve relevant output from flexsurvreg object
gamma_G <- royston_G$coefficients # gamma coefficients
knot_locations_G <- royston_G$knots # location of knots

# G(t) prediction function (for numerical integration)
predict_G <- function(x){
  y <- ifelse( test = x < 0,
               yes = 1,
               no = 1 - psurvspline(q = x,
                                    gamma = gamma_G,
                                    knots = knot_locations_G,
                                    scale = "hazard")
  )
  return(y)
}


###-----
### 3) For each recruitment time unit l = 1, ..., R predict the probability 
### of experiencing an event by the planned end of the study for patients
### recruited in time Unit l

### Define combined function ( product of f(t) and G(t) )
### for numerical integration
combined_func <- function(x){
  
  y <- predict_f(x) * predict_G(x)
  
  return(y)
}

### Perform numerical integration 
integ_S_pooled <- sapply( 1:R, 
                           function( l ) integrate(f = combined_func, 
                                                   lower = 0, 
                                                   upper = (L - l))$value )


###-----
### 4) Based on the recruiment numbers per time unit, r_l, compute the expected
### number of events at the planned end of the trial ( see figure equation (4) )
ED <- sum(r_l * integ_S_pooled)


###-------------------------------------------------------------------------
### Output

# Estimated expected number of events at the planned end of the trial
ED


###-------------------------------------------------------------------------
### BSSR Decision

# If E(D) >= d, it is expected that suficient events will occur by the
# planned end of the trial.


# If E(D) < d, it is expected that too few events will occur by the
# planned end of the trial. The recruitment period, R, should be
# prolonged iteratively and steps 3) and 4) should be repeated until
# E(D) >= d.

# Max. Number of additional time units of recruitment
max_prolong <- 6 # e.g. maximum 6 time units of additional recruitment

# Predicted enrollment in future time units (assumed to be constant here))
enrollment_predicted  <- 102 # e.g. 102 patients

if(ED < d){
  
  # Prepare loop
  i = 0
  r_l_new <- r_l
  ED_new <- ED
  
  # Start while loop to repeat steps 3) and 4) iteratively
  while(ED_new < d & i < max_prolong){
    
    # Prolong recruitment by one 
    i = i + 1
    
    # Compute integral, incl. for patients recruited in addtional time unit
    integ_S_pooled <- sapply( 1:(R+i), function( l ) integrate(f = combined_func, 
                                                               lower = 0, 
                                                               upper = (L - l))$value )
    
    # Extend vector of recruiment numbers by predicted recruitment in additional time unit
    r_l_new <- c(r_l_new, enrollment_predicted)
    
    # Re-evaluate E(D) 
    ED_new <- sum(r_l_new * integ_S_pooled)
  }
  
  # Number of additional recruitment time units
  add_time <- i
  
  # Anticipated number of additional patients recruited
  add_patients <- i * enrollment_predicted
  
} else {
  
  ### If no additional recruitment is necessary:
  
  # Number of additional recruitment time units
  add_time <- 0
  
  # Anticipated number of additional patients recruited
  add_patients <- 0
  
  ED_new <- ED
  
}


#### BSSR decision information

add_time # Number of additional recruitment time units
add_patients # Anticipated number of additional patients recruited
ED_new # Number of events expected at trial end (with recruitment prolongation)
