# Supplementary material for: Flexible Spline Models for Blinded Sample Size Reestimation in Event‐Driven Clinical Trials
Source: Pharm Stat. 2024 Dec 11;24(2):e2459. doi: 10.1002/pst.2459 (PMC11893375; doi:10.1002/pst.2459)
Supplement: Supplementary file 3 — Data D3 Supporting Information. [file PST-24-0-s003.R]

Archive with 1 entries (1 files):
- PST-24-0-s003.R.out
